# Supplementary material for: Untargeted NMR Metabolomics Reveals Alternative Biomarkers and Pathways in Alkaptonuria
Source: Int J Mol Sci. 2022 Dec 13;23(24):15805. doi: 10.3390/ijms232415805 (PMC9779518; doi:10.3390/ijms232415805)
Supplement: Supplementary file 1 [file ijms-23-15805-s001.zip]

Archive with 1 entries (1 files):
- ijms-2055328-supplementary.pdf
